# Supplementary material for: dSec16 Acting in Insulin-like Peptide Producing Cells Controls Energy Homeostasis in Drosophila
Source: Life (Basel). 2022 Dec 27;13(1):81. doi: 10.3390/life13010081 (PMC9862641; doi:10.3390/life13010081)
Supplement: Supplementary file 1 [file life-13-00081-s001.zip]

Archive with 1 entries (1 files):
- life-1963151-supplementary.pdf
